# Supplementary material for: miRNAs in the Box: Potential Diagnostic Role for Extracellular Vesicle-Packaged miRNA-27a and miRNA-128 in Breast Cancer
Source: Int J Mol Sci. 2023 Oct 28;24(21):15695. doi: 10.3390/ijms242115695 (PMC10649351; doi:10.3390/ijms242115695)
Supplement: Supplementary file 1 [file ijms-24-15695-s001.zip]

Archive with 7 entries (5 files):
- ijms-2614594-supplementary/
- ijms-2614594-supplementary/Suppl Tables and Figure/
- ijms-2614594-supplementary/Suppl Tables and Figure/Supplemenatry Table S1.docx
- ijms-2614594-supplementary/Suppl Tables and Figure/Supplementary Table S2.docx
- ijms-2614594-supplementary/Suppl Tables and Figure/Supplementary Table S3.doc
- ijms-2614594-supplementary/Suppl Tables and Figure/Supplementary Table S4.docx
- ijms-2614594-supplementary/Suppl Tables and Figure/uncropped IB.pptx
